# Supplementary material for: Antiviral Efficacy of Metal and Metal Oxide Nanoparticles against the Porcine Reproductive and Respiratory Syndrome Virus
Source: Nanomaterials (Basel). 2021 Aug 20;11(8):2120. doi: 10.3390/nano11082120 (PMC8398903; doi:10.3390/nano11082120)
Supplement: Supplementary file 1 [file nanomaterials-11-02120-s001.zip]

Archive with 1 entries (1 files):
- nanomaterials-1277710-supplementary.pdf
